# Supplementary material for: Characterization of Colletotrichum Isolates from Strawberry and Other Hosts with Reference to Cross-Inoculation Potential
Source: Plants (Basel). 2022 Sep 11;11(18):2373. doi: 10.3390/plants11182373 (PMC9500779; doi:10.3390/plants11182373)
Supplement: Supplementary file 1 [file plants-11-02373-s001.zip]

Archive with 1 entries (1 files):
- plants-1820980-supplementary.pdf
